# Supplementary material for: Inferring Broad Regulatory Biology from Time Course Data: Have We Reached an Upper Bound under Constraints Typical of In Vivo Studies?
Source: PLoS One. 2015 May 18;10(5):e0127364. doi: 10.1371/journal.pone.0127364 (PMC4435750; doi:10.1371/journal.pone.0127364)
Supplement: S1 Table — Review of methods for the reverse engineering of directed networks from time course data published over the past 10 years with the inclusion of select older references describing seminal methods that remain popular. (XLSX) [file pone.0127364.s006.xlsx]

## Sheet: Table S1
Basic Model/Approach	Parameter estimation	Algorithm name	Features	Data used	References	URL
Logic (discrete and/ or fuzzy)
	Mutual iformation analysis	REVerse Engineering	infers RBNs from large volumes of expression data	N/A	Liang et al. 1998 Pacific Symposium on	N/A
		Algorithm (REVEAL)	Mutual information analysis to determine connections between the nodes		Biocomputing
			works best with only a low number of inputs (connections) per gene
	Coefficient of Determination	Probabilistic Boolean Network (PBN)	Incorporates probability in classical Boolean networks	N/A	Schmulevich et al. 2002 Bioinformatics	N/A
			Probabilistic Boolean networks can be inferred using Coefficient of Determi-
			nation (COD)
	K-means clustering + Support vector regression	N/A	Enumerate Boolean activation–inhibition networks to match discretized data.	45,112 probes per array at 12 time points	Martin et al. 2007 Bioinformatics	N/A
			algorithm generates several likely possibilities instead of a single network.	23 clusters were made using K-means which were further refined to 12
			Can be considered as a simple PBN	representing 903 networks
Conditional and/or joint probability
	BDe (Bayesian Dirichlet equivalence)'OR' BIC (Bayesian inform.	Bayesian ANalysis with Java	Can infer directed acyclic networks from dynamic data.	min- 20 genes*25 data points; max- 20 genes * 5000 data points	Yu et al. 2004 Bioinformatics	http://www.cs.duke.edu/~amink/software/banjo/
	criterion)+ Influence score to predict the sign.	Objects (BANJO)	performance drops exponentially on using less than 300 data points	20 genes * 2000 observations-Smith et al.	Smith et al. 2006 PLoS Comp. Biol.
			Bde scoring metric with heuristic search outperforms BIC.
			Novel Influence score helps in pruning network.
	information theoretic metric mutual information test (MIT)	GlobalMIT	Under some mild assumptions, global optimal Dynamic Bayesian net-
			works can be reconstructed.	20 genes * 2000 observations	Vinh et al. 2011.Bioinformatics	http://code.google.com/p/globalmit.
			Faster in runtime than another DBN based algorithm BNFINDER
	Bayesian–Dirichlet equivalence (BDe) & minimal description	BNFinder and BNFinder2	BNFinder2 is parallelized for faster learning of network	20 variables * 2000 observations	Wilczynski and Dojer 2009. Bioinformatics	https://launchpad.net/bnfinder
	length (MDL) in BNFinder		Able to choose network specificity based on statistical criteria		Dojer et al. 2013. Bioinformatics	http://bioputer.mimuw.edu.pl/software/bnf/
	Mutual Information Criteria (MIC) included in BNFinder2		Much Faster than BANJO and even BNFinder
			Directed acyclic graphs
	Input-Output Hidden Markov Model (IOHMM)/logistic-	Dynamic Regulatory Events Miner	Require dynamic expression data & static CHIP data	whole S.cerevisiae genome (~6200 genes) * 5 time points on Amino acid	Ernst et al. 2007 Mol.Sys bio.	http://www.sb.cs.cmu.edu/drem
	-regression classifier	(DREM, DREM2.0)	Identifies bifurcation events, places in the time series where a set	strvation + 34 Transcription factor (TF) CHIP-CHIP data + 75 TF in Yeast	Schulz et al.2012 BMC systems Biol.
			of genes that were previously coexpressed diverges.	growing media
Information Theoretic
	time dependent mutual information+	Time-delay ARACNE	Capable of inferring directed networks of small size	10 genes*10-50 time points *20 samples-simulated	Zoppoli et al. 2010 BMC Bioinformatics	http://bioconductor.org/packages/release/bioc/html/TDARACNE.html
	data processing inequality (DPI)		detect time-delayed dependencies between the expression profiles	10-30 genes*50 time points * 20 samples-simulated
			Use of DPI to break up fully connected triplets	5 profiles of 15 time points & 5 profiles of 21 time pts.- 5 node IRMA
				1 profile of 14 time points- 8 gene network
	Dynamic mutual information+ Background correction	Dynamic CLR (Context Likelihood	Modification of a popular algorithm CLR to use with dynamic data		Madar et al. 2010 PLoS ONE	N/A
		of Relatedness)	Developed as part of a pipeline to use with ODE model Inferelator	DREAM 2 50 node insilico network data
			compute mutual information using a smoothing B-spline approach	time seires had 50 genes * 26 time points for each perturbation of 23 per
			Background correction of dynamic MI values is the key step of algorithm	formed.
Linear Ordinary Differential equations (ODE)
	Singular Value Decomposition (SVD) / L1	N/A	Also uses L1 regression to select sparsest solution	Simulated networks from 10-1000 genes* 10-120 time points	Yeung et. al. 2002 [15]	N/A
			Ability to infer directed connections
	Multiple linear regression with multiple perturbation	Network inference by	Assumes system at steady state and perturbations to be small so that	9 genes of E.coli SOS network* 9 perturbations	Gardner et al. Science 2003 [16]	http://dibernardo.tigem.it/softwares/network-inference-by-reverse-engineering-nir
	residual sum of square error (RSS) minimization criterion	reverse engineering (NIR)	system returns to steady state soon after the removal of perturbation.
			Can work on steady state as well as time series data
	Regression/LASSO with CV to select shrinkage parameter	The Inferelator	Integration of gene knockout data with expression data	72 TFs * 10 environmental factors as regulators*1934 genes of	Bonneau et al. 2006 Genome Biol.	http://err.bio.nyu.edu/inferelator/
			Attractive ODE method for large network inference	Halobacterium NRC-1
			Method uses gene expression as a function of the levels of TFs.
			Model can predict time series and equilibirium expression levels.
	Principal component analysis (PCA) for dimension reduction	Time Series Network	Able to infer directed gene regulatory networks	10 genes* 5 time points - Simulated	Bansal et al. 2006. Bioinformatics	http://dibernardo.tigem.it/softwares/time-series-network-identification-tsni
		Identification (TSNI)	A gene of interest can be defined for perturbation.	E.Coli SOS network with 5 time points - Real network	Della Gatta et al. 2008 Genome Research
			More suitable for finding perturbation targets	1000 genes*10 time points - Simulated
			First model is converted to discrete form and then back to continuous.
	forward step-wise regression method	TSNI integral	Instead of converting to discrete form and back to continuous during	10 genes * 10,20,50,100 time points * 20 networks each- Simulated	Bansal and Di Bernardo 2007. IET Syst. Biol.	http://dibernardo.tigem.it/softwares/time-series-network-identification-tsni-integral
	Bootstrapping /Akaike’s Final Prediction error (FPE)		taking derivative, model was integrated to deal with noise.	20 genes*20,40,100 time points* 20 networks each-Simulated
			Extended version of TSNI, Performs better than TSNI or in worst case similar	E.Coli SOS (9 genes)* 5 time pts. - Real
	Newton’s method to find local minima of objective function	N/A	Two different models were used to infer networks from static and dynamic	DREAM 3 data: 5 datasets each for 10, 50 and 100 genes* 21 time pts	Yip et al. 2010 PLoS One	N/A
	Runge-Kutta method for estimation of gradient and Hessian.		data. Noise model- static data; Differential eq. model- Dynamic data and
			predictions were merged to made final prediction.
			Noise model has been found to infer more connection from deletion data.
Nonlinear ordinary differential equations
Delay differential equation	Pearson correlation coeff. (PCC) to identify the most	Time-delayed S-system (TDSS) model	Capable of inferring time-delayed and instantaneous interactions	Simulated data for 5 node and 20 node networks	Chowdhury et al. 2013 BMC Bioinform.	N/A
	probable lag of the interaction between any pair of genes.		time delay parameters can be fractional	IRMA network- on: 5 genes * 15 time pts.; off: 5 genes * 21 time pts.
	Trigonometric differential evolution (TDE) for optimization		innovative model evaluation to narrow down the search space	E.Coli SOS network: 8 genes * 50 time pts * 5 experiments
	Multistage refinement algorithm (MRA) for pruning
	a novel coupling metric used to measure the effect of	Network Reconstruction via Dynamic	nonparametric, additive model used instead of linear approximation.	Data simulated from a model of Embden-Meyerhof glycolytic pathway in	Henderson & Michalidis 2014 PLoSOne	N/A
	one component on another to rank potential edges.	Systems (NeRDS)	derivatives are estimated using smoothing-splines rather than finite	the Lactocaccus Lactis bacterium: 6 metabolites * 100 time pts * 6 exp.
			differences.	simulated data for a model of mouse embryonic stem cells: 6 genes *
			Large data requirements.	100 time pts * 6 exp.
				10 and 100time series simulated using GeneNetweaver for DREAM 3 10-
				node and 100-node networks
Hybrid methods
	Regression/LASSO with CV to select shrinkage parameter	The inferelator+ mixed CLR	Mixed-CLR is used for preprocessing step for inferelator 1.0	DREAM 3 100-gene network data	Madar et. al. 2010 PLoSOne
	Same as above	T-test+mixed-CLR+The inferelator	2nd position in DREAM3 blind network inference challenge	Knockout: 100 observations steady state	Greenfield et. al. 2010 PLoSOne
	Bayesian formulation of linear regression /Zellner's g	Bayesian Best Subset Regression (BBSR)+	Capable of using dynamic as well as static data	Knockdown: 100 observations steady state	Greenfield et. al. 2013 Bioinformatics	http://bonneaulab.bio.nyu.edu/
	priors/Bayesian information criterion (BIC)	Inferelator	Knock-out data was found to be most informative.	time series: 100 genes* 966 observations		software.html.
			Performance of algorithm drops for high indegree genes & smaller networks
			second hybrid method ranked 1st in DREAM 4 100-gene challenge
			T-test used for ranking interactions from only Knock-out data.
			BBSR is extension to inferelator that enables use of known regulatory
			edges to influence model selection.
	Decision trees based method called “jump trees” for	Jump 3	stochastic differential eq used to model dynamics of each node	DREAM 4: 10 node* 105 observations	Huynh-Thu & Sanguinetti Bioinformatics 2015	http://homepages.inf.ed.ac.uk/vhuynht/misc/jump3.zip
	identifying the promoter state trajectory that maximises		Can reconstruct large networks	DREAM 4: 100 node *210 observations
	log-likelihood. Also to identify regulators of target genes.		performs better for inferring larger networks but lags behind model	IFN-gamma activated regulatory interactions: 1000 genes * 25 time pts.
			based methods such as TSNI and INFERELATOR on smaller networks.	2 types of data was used: Toy data for traning & Experimental data
	growth-shrink algorithm for smaller network	Differential Equation-based Local	improves the scalability to large networks	5 genes* 10-15 time points * 5 time series switch on data IRMA network	Li et al. 2011 Bioinformatics	R Scripts are freely available in supp. information
	incremental association Markov blanket (IAMB) for large net-	Dynamic Bayesian Network (DELDBN)	Can also be used to infer smaller networks.	1099genes * 48 time points HeLa cell time series data
	works.		Do not require enormous data for inference of causal networks
			Shown to perform better than ODE methods alone as well as Bayesian
			methods alone on Yeast synthetic data.
Other (Machine learning/Data mining)	Correlation+Decision tree	Time delay gene regulatory	No prior model defined	20 genes* 19 time pts for training (cdc15 from yeast cell cycle)	Li et al. 2006 BMC Bioinformatics	N/A
		network (TdGRN)	Needs training dataset to model variable time delays between genes	20 genes * 18 , 17 time pts for inference ( alpha-factor & cdc-28)
			Use decision tree to discover time delayed regulation of every gene	Human Hela cells data: 20 genes* 47 time pts for cross validation
				20 genes *26, 19 time pts for testing
	Granger causality+Grouped LASSO	grouped graphical Granger	No prior model defined		Lozano et al. 2009 Bioinformatics	N/A
		modeling method	Needs training dataset to model variable time delays between genes	1134 genes* 3 experiments (12, 27, 48 time pts) Human Hela cell data
			Make use of the group structure of time variables in a time series
	Pair-wise correlation+LASSO	Delay-Detection LASSO (DD-LASSO)	Able to model variable time delays between any two genes	Simulated data: Genes- 50 & 100; Time points: 10 & 20; Samples: 4, 10 & 50	AlBakry et. al. 2013 IEEE/ACM Trans.	N/A
			Pair-wise correlation is used to evaluate the correct time delays	Real data: 9 genes * 47 time pts from Hela Cell cycle data	Comp. Biol. Bioinform.
			b/w different genes	11 genes * 18 time pts. From Yeast cell cycle data
			LASSO is used to differentiate b/w direct and indirect relationships
			Training dataset not needed
	Multi variate auto regression(MVAR)+ Coeff. of determination	Extension of GENIE	Extension of popular GENIE algorithm for time course data.	10,30,50,100 genes * 10,30,50 time points * 50 datasets each-simulated	D.A.K. Maduranga et al. 2013 PRIB	N/A
			Random forest based algorithm	9 genes* 17 time points - Real E.Coli cell cycle data
			introduces adjusted coefficient of determination
			Performs better or equivalent to other established methods
